# Supplementary material for: Safety and effectiveness of a novel neuroprotectant, KUS121, in patients with non-arteritic central retinal artery occlusion: An open-label, non-randomized, first-in-humans, phase 1/2 trial
Source: PLoS One. 2020 Feb 13;15(2):e0229068. doi: 10.1371/journal.pone.0229068 (PMC7018138; doi:10.1371/journal.pone.0229068)
Supplement: S1 Appendix — (XLSX) [file pone.0229068.s009.xlsx]

## Sheet: data
		Plasma concentrations of KUS121												Pharmacokinetic parameters of KUS121																BCVA															Visual field
		Day 1			Day 2				Day 3					Day 1				Day 2				Day 3				Day 1 to Day 3				Decimal notation			ETDRS, logMAR						ETDRS, number of letters						Area of V4e			Area of I4e
	Patient No.	2 h	4 h		Pre	2 h	4 h		Pre	2 h	4 h	24 h		Cmax	Tmax	AUC0-24h		Cmax	Tmax	AUC24-48h		Cmax	Tmax	AUC48-72h		Cmax	Tmax	AUC0-72h		Baseline	Week 12		Baseline	Week 2	Week 4	Week 8	Week 12		Baseline	Week 2	Week 4	Week 8	Week 12		Baseline	Week 12		Baseline	Week 12
		(ng/mL)	(ng/mL)		(ng/mL)	(ng/mL)			(ng/mL)	(ng/mL)	(ng/mL)	(ng/mL)		(ng/mL)	(h)	(ng·h/mL)		(ng/mL)	(h)	(ng·h/mL)		(ng/mL)	(h)	(ng·h/mL)		(ng/mL)	(h)	(ng·h/mL)																	(㎠)	(㎠)		(㎠)	(㎠)
Low-dose group	1	0.0601	0.0521		BLQ	0.0677	0.0559		BLQ	0.0896	0.0986	BLQ		0.0601	2	0.693		0.0677	2	0.750		0.0986	4	1.26		0.0986	52	2.71		0.06	1.0		1.58	0.02	0.1	0.1	0		4	82	80	80	85		50.3	115.2		14.4	46.9
	2	0.0722	BLQ		BLQ	0.0615	BLQ		BLQ	0.0628	0.0516	BLQ		0.0722	2	0.144		0.0615	2	0.123		0.0628	2	0.693		0.0722	2	0.961		HM	0.04		2.9	1.68	2.6	1.66	1.68		0	1	0	2	1		20.7	29.6		0	0.3
	3#	0.0840	0.0504		BLQ	0.0704	0.0553		BLQ	0.0503	0.0567	BLQ		0.0840	2	0.722		0.0704	2	0.749		0.0567	4	0.724		0.0840	2	2.20		HM	0.4		2.9	0.9	0.8	0.9	0.74		0	40	45	40	44		39	170.6		3.3	33.9
High-dose group	4#	0.0761	0.0506		BLQ	0.165	0.117		BLQ	0.177	0.106	BLQ		0.0761	2	0.709		0.165	2	1.62		0.177	2	1.52		0.177	50	3.85		0.1	0.15		2.6	1.36	1.32	1.08	1.08		0	17	18	18	22		90.5	107		0	40.1
	5	0.122	0.0850		BLQ	0.360	0.170		BLQ	0.157	0.148	0.0518		0.122	2	1.18		0.360	2	2.59		0.157	2	2.46		0.360	26	6.23		0.1	0.2		1.64	0.54	0.38	0.28	0.22		3	54	66	66	74		203.4	202.8		63.7	98.6
	6	0.0889	0.0639		BLQ	0.150	0.101		BLQ	0.167	0.0926	0.0575		0.0889	2	0.881		0.150	2	1.41		0.167	2	1.93		0.167	50	4.22		HM	0.01		2.9	2.6	1.56	1.46	1.58		0	0	5	8	4		0	31.8		0	0
	7	0.234	0.105		BLQ	0.215	0.119		BLQ	0.107	0.0884	BLQ		0.234	2	1.62		0.215	2	1.74		0.107	2	1.19		0.234	2	4.55		0.1	0.07		1.58	1.34	1.36	1.38	1.28		6	18	15	15	17		62.1	80.9		9.2	12
	8#	0.125	BLQ		BLQ	0.342	0.149		BLQ	0.155	0.111	BLQ		0.125	2	0.250		0.342	2	2.32		0.155	2	1.53		0.342	26	4.10		0.09	0.1		1.46	1.26	1.08	1.14	1.16		9	22	23	26	27		0.2	2.3		0	0.8
	9	0.350	0.0762		BLQ	0.0943	0.0870		BLQ	0.116	0.0938	BLQ		0.350	2	1.54		0.0943	2	1.15		0.116	2	1.26		0.350	2	3.95		0.02	0.1		1.62	1.18	1.1	1.1	0.94		4	16	30	27	32		99.9	116.8		0	27.5
	#: patient with patent cilioretinal artery in the objective eye
	BLQ: Below the lower limit of quantification (<0.0500 ng/mL)
	KUS: Kyoto University Substance, Cmax: maximum drug concentration, Tmax: time of occurrence of Cmax, AUC: area under the concentration-time curve
	BCVA: best-corrected visual acuity, HM: hand motion, logMAR: logarithm of the minimum angle of resolution, ETDRS: Early Treatment Diabetic Retinopathy Study,
	VFS: Visual field score, EDS: Esterman disability score.
